# Supplementary material for: Association between Birth Weight and Subcutaneous Fat Thickness at Adulthood in Dogs
Source: Vet Sci. 2023 Mar 9;10(3):208. doi: 10.3390/vetsci10030208 (PMC10052575; doi:10.3390/vetsci10030208)
Supplement: Supplementary file 1 [file vetsci-10-00208-s001.zip]

Archive with 1 entries (1 files):
- vetsci-2249480-supplementary.csv
