# Supplementary material for: Association between Birth Weight and Subcutaneous Fat Thickness at Adulthood in Dogs
Source: Vet Sci. 2023 Mar 9;10(3):208. doi: 10.3390/vetsci10030208 (PMC10052575; doi:10.3390/vetsci10030208)
Supplement: Supplementary file 1 [file vetsci-10-00208-s001.zip › vetsci-2249480-supplementary.csv]

ID	Sex	Age	Strl	Body_cond	Weight	BCS	BFP	Lumbar	Abdomen	Flank	Cat_BW	Cat2_BW	BW	Cat3_Age
Dog1	F	1.6	N	Optimal	25.8	4	20.8	8.91	7.05	4.89	Q3	HTM	420	Jeunes
Dog2	F	9.5	Y	Overweight	32.5	6	31.3	18.33	4.62	8.49	Q4	HTM	490	Vieux
Dog3	M	5.9	N	Optimal	33.8	5	21.4	10.36	4.81	3.96	Q2	LTM	390	Vieux
Dog4	F	5.3	N	Overweight	27.3	6	34.2	12.1	4.58	6.75	Q3	HTM	450	Vieux
Dog5	F	1.6	Y	Optimal	30	5	29.1	12.47	7.24	3.82	Q4	HTM	500	Jeunes
Dog6	F	4.5	N	Optimal	29.6	5	28.9	15.33	4.26	6.51	Q4	HTM	490	Adultes
Dog7	F	7	N	Optimal	27.45	5	30	14.2	5.62	6.68	Q4	HTM	510	Vieux
Dog8	F	3.5	Y	Overweight	33.9	7	33.9	19.43	4.07	8.54	Q1	LTM	380	Adultes
Dog9	F	3.6	Y	Overweight	25.8	6	30.2	14.77	6.05	3.44	Q1	LTM	370	Adultes
Dog10	M	1.4	Y	Optimal	33.9	5	32.7	13.2	6.23	5.94	Q3	HTM	470	Jeunes
Dog11	M	3.5	Y	Overweight	33.5	7	29	16.6	5.42	10.27	Q2	LTM	400	Adultes
Dog12	F	7.6	N	Overweight	27.2	6	33.3	21.3	5.84	7.78	Q1	LTM	350	Vieux
Dog13	F	5.3	Y	Overweight	31.5	8	36.8	23.43	9.31	10.37	Q2	LTM	410	Vieux
Dog14	F	1.2	N	Optimal	27.15	4	18.3	7.99	5.97	5.48	Q4	HTM	500	Jeunes
Dog15	F	2.2	N	Optimal	26.2	5	22.1	14.87	8.07	6.59	Q1	LTM	360	Adultes
Dog16	F	1.4	Y	Optimal	27.2	5	26.3	10.37	5.37	4.91	Q2	LTM	410	Jeunes
Dog17	F	2.3	N	Overweight	30.1	6	30.2	18.87	8.33	10.34	Q2	LTM	400	Adultes
Dog18	M	5.3	Y	Overweight	35	8	31.7	19.57	4.22	12.03	Q4	HTM	530	Vieux
Dog19	F	4.3	N	Overweight	29	7	25.5	16.4	9.41	6.07	Q3	HTM	470	Adultes
Dog20	F	3.8	N	Optimal	27.8	5	26.7	10.37	7.22	5.22	Q2	LTM	400	Adultes
Dog21	M	1.1	N	Optimal	30.9	5	22.3	10.27	7.59	4.66	Q3	HTM	460	Jeunes
Dog22	F	1.1	N	Overweight	28.3	6	29.8	11.37	19.93	10.87	Q2	LTM	390	Jeunes
Dog23	F	2.9	Y	Optimal	24.5	5	20.3	11	11.93	6.26	Q2	LTM	410	Adultes
Dog24	F	3.8	Y	Overweight	28.4	7	27.1	15	7.09	9.02	Q1	LTM	330	Adultes
Dog25	F	8.2	Y	Overweight	34	8	36.5	15.5	18.3	8.49	Q1	LTM	350	Vieux
Dog26	F	7.3	Y	Overweight	30.9	7	31.9	17.93	5.94	8.76	Q4	HTM	500	Vieux
Dog27	F	1.8	N	Optimal	23.7	5	25.1	10	6.31	3.9	Q1	LTM	320	Jeunes
Dog28	F	5.9	N	Optimal	27.6	5	22.1	7.46	6.35	4.47	Q3	HTM	470	Vieux
Dog29	M	4.3	Y	Optimal	30.6	4	23.9	8.77	5.34	2.87	Q4	HTM	480	Adultes
Dog30	F	2.4	N	Optimal	23.7	4	22.3	6.31	5.53	4.33	Q1	LTM	330	Adultes
Dog31	M	2.4	N	Overweight	41	7	24.7	9.12	7.89	10.97	Q2	LTM	410	Adultes
Dog32	M	1.2	N	Optimal	41.5	5	17.5	9.82	6.84	5.06	Q4	HTM	570	Jeunes
Dog33	F	6.3	Y	Overweight	34	8	35.7	21.57	24.07	12.07	Q2	LTM	390	Vieux
Dog34	F	1.6	N	Overweight	28.2	6	31.5	6.01	7.65	6.13	Q2	LTM	390	Jeunes
Dog35	F	9.4	Y	Overweight	37.2	8	28.8	18.9	12.43	7.55	Q1	LTM	380	Vieux
Dog36	F	9.3	Y	Overweight	30.7	6	29.2	15.33	8.96	7.9	Q1	LTM	380	Vieux
Dog37	F	5.6	N	Optimal	32.75	5	26.5	10.5	6.44	4.47	Q3	HTM	440	Vieux
Dog38	F	3.3	N	Optimal	28.8	5	29.6	11.43	6.59	6.35	Q4	HTM	500	Adultes
Dog39	M	5.9	Y	Overweight	47.7	9	35.3	30.63	16.9	12.93	Q4	HTM	590	Vieux
Dog40	F	1.7	N	Optimal	24.6	5	25.8	10.5	7.48	6.2	Q4	HTM	500	Jeunes
Dog41	F	4	Y	Optimal	24.9	4	20.8	8.5	6.1	4.58	Q1	LTM	320	Adultes
Dog42	F	3.3	N	Overweight	37	8	32.6	10.97	10.73	8.79	Q2	LTM	390	Adultes
Dog43	F	3.8	N	Overweight	28.6	6	27.5	11.1	7.7	5.71	Q1	LTM	380	Adultes
Dog44	F	4.6	N	Optimal	24	5	24.3	16.17	7.13	5.83	Q1	LTM	380	Adultes
Dog45	F	2	N	Overweight	31.7	6	23.5	12.33	7.88	8.19	Q3	HTM	460	Jeunes
Dog46	F	6.8	Y	Overweight	32.6	6	24.3	11.8	6.48	4.6	Q3	HTM	450	Vieux
Dog47	F	1.1	N	Optimal	30.3	5	27.8	13.83	8.41	4.99	Q3	HTM	460	Jeunes
Dog48	F	8.8	Y	Overweight	30.15	8	39.1	17.3	20.13	15.8	Q2	LTM	400	Vieux
Dog49	M	7.4	Y	Overweight	40.1	6	34.4	18.13	9.72	5.72	Q4	HTM	490	Vieux
Dog50	M	1.6	N	Optimal	37.5	5	27	11.63	6.12	5.32	Q4	HTM	480	Jeunes
Dog51	F	2.4	N	Overweight	28.6	6	24.7	12	5.13	7.36	Q2	LTM	410	Adultes
Dog52	F	2.2	N	Optimal	26.5	5	27.1	8.15	5.25	3.42	Q2	LTM	390	Adultes
Dog53	F	3.4	N	Optimal	26.4	4	30.2	9.85	4.5	3.08	Q1	LTM	320	Adultes
Dog54	F	2.3	N	Optimal	26.2	5	29.5	9.34	5.01	5.01	Q1	LTM	360	Adultes
Dog55	F	1.3	N	Overweight	32.8	7	26.4	8.96	10.02	9.6	Q3	HTM	440	Jeunes
Dog56	F	2.7	N	Optimal	27.1	4	24.5	10.9	6.81	4.64	Q3	HTM	430	Adultes
Dog57	M	1.9	Y	Overweight	36.7	6	29.8	18.37	6.72	10.48	Q4	HTM	700	Jeunes
Dog58	M	1.7	N	Overweight	40.2	6	24.4	8.27	7.2	7.01	Q4	HTM	550	Jeunes
Dog59	F	1.9	Y	Overweight	28.3	6	31.5	16.8	7.29	8.62	Q1	LTM	340	Jeunes
Dog60	F	9.6	Y	Overweight	38	8	41.1	25.83	12.13	11.5	Q2	LTM	400	Vieux
Dog61	F	6.1	N	Optimal	27.4	5	26.5	9.88	6.31	4.38	Q3	HTM	460	Vieux
Dog62	F	6.1	N	Overweight	32.9	7	26.5	19.8	6.03	4.81	Q3	HTM	430	Vieux
Dog63	M	1.2	Y	Overweight	34.85	6	22.6	12.4	8.89	5.49	Q4	HTM	500	Jeunes
Dog64	F	9.5	Y	Overweight	28.4	6	30.2	18.23	6.09	6.38	Q4	HTM	480	Vieux
Dog65	F	6.3	Y	Overweight	30.15	7	25.2	18.73	8.13	7.11	Q1	LTM	360	Vieux
Dog66	F	8.2	Y	Overweight	41.3	9	39.6	26.2	13.07	9.06	Q2	LTM	400	Vieux
Dog67	F	1.9	N	Overweight	28.2	7	32.9	7.89	10.05	6.01	Q1	LTM	360	Jeunes
Dog68	F	6.9	Y	Overweight	33.5	7	34.2	25.43	7.68	11.8	Q1	LTM	380	Vieux
Dog69	F	5.3	N	Overweight	30.3	7	29.8	8.72	8.35	6.76	Q2	LTM	390	Vieux
Dog70	F	3.4	N	Optimal	29.5	5	29.2	1.41	0.87	0.82	Q4	HTM	490	Adultes
Dog71	F	7.4	Y	Overweight	31.45	7	28.8	14.77	8.63	7	Q3	HTM	430	Vieux
Dog72	F	8.4	Y	Overweight	36.8	6	35.5	7.24	6.99	8.87	Q3	HTM	450	Vieux
Dog73	F	6.7	Y	Overweight	33.3	7	34.5	7.24	9.17	7.98	Q3	HTM	460	Vieux
Dog74	M	5.3	Y	Overweight	33.9	6	24.3	17.3	6.91	6.33	Q2	LTM	410	Vieux
Dog75	M	5.5	Y	Overweight	45.3	7	38.3	11.73	14.37	18.47	Q4	HTM	520	Vieux
Dog76	F	3.7	Y	Optimal	33	5	39.7	6.16	4.31	7.48	Q1	LTM	360	Adultes
Dog77	F	3.1	Y	Overweight	32.6	7	37.2	7.62	4.83	9.47	Q1	LTM	340	Adultes
Dog78	M	2.8	Y	Optimal	33	5	29.6	7.44	7.05	9.48	Q3	HTM	430	Adultes
Dog79	F	2.8	Y	Optimal	29.6	5	27.3	6.45	5.53	5.66	Q3	HTM	470	Adultes
Dog80	F	1.5	Y	Overweight	NA	6	37.2	7.5	7.8	8.18	Q3	HTM	450	Jeunes
Dog81	F	2.3	Y	Overweight	36.7	7	37.8	8.31	6.5	10.43	Q1	LTM	320	Adultes
Dog82	M	1.5	Y	Optimal	34	4	30.7	6.4	7.64	5.27	Q3	HTM	430	Jeunes
Dog83	M	1.7	Y	Overweight	32.3	6	30	6.85	6.74	8.37	Q1	LTM	330	Jeunes
Dog84	M	1.5	Y	Overweight	30	6	36.3	6.61	4.54	7.89	Q2	LTM	400	Jeunes
Dog85	M	1.3	Y	Optimal	33	4	26.7	4.04	4.14	5.27	Q3	HTM	450	Jeunes
Dog86	M	1.1	Y	Overweight	36.5	6	26.7	9.1	8.07	9.54	Q1	LTM	330	Jeunes
Dog87	M	1.2	Y	Overweight	36.3	6	29.2	6	9.64	8.67	Q4	HTM	510	Jeunes
Dog88	F	1.2	Y	Optimal	28.5	5	33.9	5.67	5.34	5.01	Q1	LTM	360	Jeunes
